# Supplementary material for: Unraveling the Reactivity of SiO2-Supported Nickel Catalyst in Ethylene Copolymerization with Polar Monomers: A Theoretical Study
Source: Polymers (Basel). 2025 May 6;17(9):1268. doi: 10.3390/polym17091268 (PMC12073392; doi:10.3390/polym17091268)
Supplement: Supplementary file 1 [file polymers-17-01268-s001.zip]

Archive with 1 entries (1 files):
- polymers-3595379-supplementary.pdf
